# Supplementary material for: The modeling of attraction characteristics regarding passenger flow in urban rail transit network based on field theory
Source: PLoS One. 2017 Sep 1;12(9):e0184131. doi: 10.1371/journal.pone.0184131 (PMC5581165; doi:10.1371/journal.pone.0184131)
Supplement: S1 File — (XLSX) [file pone.0184131.s001.xlsx]

## Sheet: Passenger flow data
October ,2013	07:00-08:00
Station Number	Incoming passenger flow of station	Passenger flow leaving the station	Passenger flow of transfer-in	Passenger flow of transfer-out
L10S0	506	984	----	----
TS/L10S1/L4S6	170	229	2577	3088
L10S2	252	360	----	----
TS/L13S2/L10S3	402	300	2629	1239
L10S4	535	1283	----	----
L10S5	825	815	----	----
L10S6	687	582	----	----
TS/L10S7/L8S9	313	355	1247	1324
L10S8	313	458	----	----
TS/L10S9/L5S8	493	647	4295	2508
TS/L13S12/L10S10	691	585	2682	1713
L10S11	867	622	----	----
TS/AES1/L10S12	1696	1858	0	0
L10S13	1125	1248	----	----
L10S14	272	340	----	----
L10S15	816	1238	----	----
TS/L10S16/L6S12	272	401	2845	2137
L10S17	142	610	----	----
TS/L1S19/L10S18	1065	630	3067	2737
L10S19	1303	962	----	----
L10S20	2200	1395	----	----
L10S21	994	613	----	----
L10S22	1791	868	----	----
L10S23	2443	318	----	----
L10S24	933	331	----	----
TS/YLS0/L5S22	864	388	3225	3512
L10S26	878	312	----	----
L10S27	1188	1595	----	----
L10S28	809	374	----	----
TS/L10S29/L4S22	377	169	3857	4605
L10S30	544	311	----	----
L10S31	307	126	----	----
L10S32	896	257	----	----
L10S33	477	126	----	----
L10S34	479	291	----	----
TS/L14S6/L10S35	369	183	1145	1446
TS/L10S36/L9S6	773	628	3411	2683
L10S37	239	216	----	----
TS/L1S7/L10S38	461	774	3232	2621
L10S39	494	730	----	----
TS/L10S40/L6S1	195	130	610	659
L10S41	412	308	----	----
L10S42	313	626	----	----
L10S43	221	137	----	----
L10S44	236	442	----	----
